# Supplementary material for: Integrative Mechanistic Studies Identify Reticulon-3 as a Critical Modulator of Infectious Exosome-Driven Dengue Pathogenesis
Source: Viruses. 2025 Sep 13;17(9):1238. doi: 10.3390/v17091238 (PMC12474469; doi:10.3390/v17091238)
Supplement: Supplementary file 1 [file viruses-17-01238-s001.zip]

Archive with 1 entries (1 files):
- viruses-3868360-supplementary.pdf
